# Supplementary material for: Mitochondrial prohibitin complex regulates fungal virulence via ATG24-assisted mitophagy
Source: Commun Biol. 2022 Jul 14;5:698. doi: 10.1038/s42003-022-03666-5 (PMC9283515; doi:10.1038/s42003-022-03666-5)
Supplement: Supplementary file 4 — Supplementary Data 1 [file 42003_2022_3666_MOESM4_ESM.xlsx]

## Sheet: Fig 1
Data of Fig. 1c
Gene	Treatment	Mean	SEM
ChPhb1	HY	1.95	0.13
	Co	0.79	0.08
	24 hpi	0.23	0.01
	48 hpi	0.29	0.04
	72 hpi	2.68	0.06
Gene	Treatment	Mean	SEM
ChPhb2	HY	1.8	0.12
	Co	1.45	0.13
	24 hpi	0.7	0.09
	48 hpi	0.37	0.03
	72 hpi	3.05	0.24

## Sheet: Fig 2
Data of Fig 2b	Mutant	Colony diamter (cm)
	Ch-1	7.35	7.25	7.4
	ΔChPhb1	7.05	7.25	7.1
	ΔChPhb2	6.4	6.6	6.5
	ΔChPhb1/ChPhb2	6.2	6.3	6.1
	CΔChPhb1	7.2	7.25	7.15
	CΔChPhb2	7.2	7.35	7.25
Data of Fig 2c	Mutant	Biomass (g)
	Ch-1	3.19	2.94	3.21
	ΔChPhb1	3.18	3.3	3.1
	ΔChPhb2	2.3	2.26	2.43
	ΔChPhb1/ChPhb2	2.1	2.08	2.29
	CΔChPhb1	3.05	3.07	3.33
	CΔChPhb2	3.28	3.1	2.98
Data of Fig 2d	Mutant	Conidial yield (104/cm2)
	Ch-1	3.16	2.81	3.22
	ΔChPhb1	2.7	2.67	2.98
	ΔChPhb2	1.08	1.32	1.16
	ΔChPhb1/ChPhb2	0.95	0.71	0.97
	CΔChPhb1	3.01	2.81	3.29
	CΔChPhb2	2.91	2.87	3.22
Data of Fig 2e	Mutant	Appressorial formation
	Ch-1	95	94	92
	ΔChPhb1	95	90	92
	ΔChPhb2	93	93	89
	ΔChPhb1/ChPhb2	93	90	94
	CΔChPhb1	95	91	93
	CΔChPhb2	90	93	95
Data of Fig. 2h
Mutant	Infection structure	Formation rate (%)
Ch-1	Appressorial formation	96	99	99
	Primary hyphae	95	96	93
	Secondary hyphae	90	94	93
ΔChPhb1	Appressorial formation	99	96	93
	Primary hyphae	94	90	91
	Secondary hyphae	53	49	51
ΔChPhb2	Appressorial formation	92	94	90
	Primary hyphae	92	89	92
	Secondary hyphae	36	32	33
ΔChPhb1/ChPhb2	Appressorial formation	99	96	93
	Primary hyphae	94	90	93
	Secondary hyphae	26	29	25
CΔChPhb1	Appressorial formation	93	96	92
	Primary hyphae	92	94	91
	Secondary hyphae	92	91	88
CΔChPhb2	Appressorial formation	93	96	92
	Primary hyphae	92	90	94
	Secondary hyphae	92	90	94

## Sheet: Fig 4
Data of Fig. 4c
	Ch-1	ChPhb1	ChPhb2	ChPhb1/ChPhb2	CChPhb1	CChPhb2	CCCP treatment
Number of values	10	10	10	10	10	10	10
Minimum	2.579	0.9221	0.6035	0.3646	3.055	2.672	0.2526
25% Percentile	3.161	1.017	0.6589	0.4205	3.472	3.044	0.2623
Median	3.636	1.324	0.7349	0.4567	4.173	3.511	0.3194
75% Percentile	4.033	1.619	0.9785	0.5106	4.726	4.025	0.3842
Maximum	4.404	1.906	1.043	0.536	4.898	4.135	0.4169
Mean	3.567	1.336	0.8019	0.4606	4.085	3.516	0.3242
Std. Deviation	0.6158	0.3229	0.169	0.054	0.6245	0.5023	0.062
Std. Error of Mean	0.1947	0.1021	0.05343	0.01708	0.1975	0.1588	0.01961
Lower 95% CI of mean	3.126	1.105	0.681	0.422	3.638	3.157	0.2798
Upper 95% CI of mean	4.007	1.567	0.9228	0.4993	4.532	3.876	0.3685
Sum	35.67	13.36	8.019	4.606	40.85	35.16	3.242
Data of Fig 4d
Mutant	Inhibition ratio
Ch-1	25.33	24	23.67
ΔChPhb1	32.74	31.39	32.74
ΔChPhb2	34.38	32.81	35.94
ΔChPhb1/ChPhb2	48.25	45.01	46.63
CΔChPhb1	24.32	22.97	25.68
CΔChPhb2	25.7	24.34	26.05

## Sheet: Fig 7
Data of Fig. 7b
Mutant	Colony diamter (cm)
Ch-1	7.3	7.4	7.35
ΔChATG24-23	6.05	5.95	6.1
CΔChATG24-23	7.25	7.35	7.4
Data of Fig. 7c
Mutant	Conidial yield (104/cm2)
Ch-1	2.79	2.71	2.68
ΔChATG24-23	2.21	2.19	2.3
CΔChATG24-23	2.65	2.66	2.74
Data of Fig. 7f
Mutant	Infection structure	Formation rate (%)
Ch-1	Appressorial formation	96	99	98
	Primary hyphae	96	99	98
	Secondary hyphae	93	94	92
ΔChATG24	Appressorial formation	97	95	98
	Primary hyphae	93	94	96
	Secondary hyphae	40	35	39
CΔChATG24	Appressorial formation	96	93	95
	Primary hyphae	95	96	94
	Secondary hyphae	92	91	89

## Sheet: Fig 8
Data of Fig. 8c
Ch-1				ΔChPhb1				ΔChPhb2
distance	GFP	RFP		distance	GFP	RFP		distance	GFP	RFP
0	0	2		0	35.3333	26		0	3.3333	26.3333
1	1.5839	2.79462		1	35.1148	22.0219		1	1.8743	25.3283
2	0.0395	4.24479		2	5.1148	20.1913		2	3.935	23.7182
3	12.1536	3.8771		3	13.0164	21.6503		3	7.4157	23.1291
4	12.3734	6.43327		4	21.3607	19.7705		4	3.2328	23.2485
5	2.1294	7.1853		5	11.623	20.4372		5	14.639	23.6307
6	0.0903	6.14827		6	17.7978	17.2514		6	16.629	23.8935
7	3.8526	3.9728		7	4.2459	18.9454		7	3.8665	24.1078
8	0.8398	3.96615		8	14.3934	18.0492		8	0.5866	22.7634
9	5.0251	3.86711		9	35.5137	18.6503		9	0.3843	24.4636
10	3.0339	4.51815		10	26.7978	17		10	0.385	25.7396
11	4.3688	4.90196		11	0.7596	18.4973		11	0.9898	24.7615
12	6.1976	5.07129		12	9.7049	21.7924		12	5.3092	22.9143
13	4.5387	5.19212		13	8.6393	16.8142		13	4.5544	20.9942
14	1.2795	4.08911		14	0.6011	16.2459		14	1.1456	22.5716
15	0.0076	3.70512		15	13.6557	16.3552		15	1.409	24.0628
16	0	3.86979		16	6.9945	15.1967		16	1.0045	22.2769
17	0.0745	3.82812		17	1.3005	19.3825		17	4.8346	20.335
18	0.2421	3.78882		18	11.9617	21.5191		18	5.7035	18.6674
19	0.349	3.3821		19	18.4262	15.2404		19	3.4267	18.4667
20	2.292	3.50293		20	20.3279	16.3552		20	3.2419	19.6325
21	0.7328	3.71729		21	14.2842	14.7486		21	2.9465	18.4002
22	0.2724	3.18001		22	5.7814	14		22	10.7499	16.4722
23	5.2562	4.65373		23	8.8415	14.694		23	11.1713	15.7465
24	16.4427	5.89714		24	2.2732	16.3771		24	3.4684	15.7768
25	3.0975	5.37258		25	9.0055	13.7213		25	0.2355	15.0776
26	4.719	5.44214		26	18.0656	10.8798		26	0.2817	14.8973
27	3.3002	5.61338		27	18.9945	12.388		27	1.6856	16.0089
28	0.4147	4.88542		28	14.3661	12.7213		28	2.4168	17.929
29	0	6.30821		29	19.9016	10.1311		29	1.6379	18.4549
30	13.0754	6.57023		30	23.4973	10.0109		30	3.2133	20.1551
31	7.6839	6.02344		31	14.0929	11.6667		31	5.8164	22.0153
32	1.8958	6.02083		32	13.4699	12.1694		32	8.2507	22.2635
33	3.5006	6.61969		33	0.765	12.1694		33	7.5267	23.2165
34	3.3383	6.67773		34	9.4317	10.847		34	6.7346	26.8473
35	1.0165	7.84511		35	12.5956	11.7869		35	4.6297	28.5042
36	4.4831	7.61328		36	13.0656	9.8142		36	2.2623	27.2423
37	7.6205	6.59609		37	20.3607	12.2404		37	8.2434	26.5783
38	3.8653	6.38363		38	32.6667	13.9891		38	10.6933	25.6
39	1.2912	5.39067		39	26.765	11.1148		39	6.8124	25.1917
40	4.5859	5.48047		40	31.1639	12		40	9.0785	26.7461
41	10.7984	6.14718		41	17.1038	10.1475		41	16.4365	30.965
42	6.5295	5.91154		42	11.4262	10.9071		42	23.7251	33.5245
43	3.4662	5.19234		43	36.6557	12.5792		43	21.0054	31.1696
44	4.2145	3.62174		44	26.1694	13.8087		44	7.7055	27.5017
45	1.4537	4.22382		45	7.4863	12.5683		45	4.8652	27.1006
46	1.2478	7.25602		46	23.4645	7.7213		46	9.0435	26.9051
47	1.9886	5.5824		47	15.8415	12.694		47	9.362	24.5404
48	9.099	4.14583		48	22.9454	11.2842		48	6.9108	21.0654
49	6.0923	4.1368		49	35.5137	11.4044		49	4.387	20.7965
50	7.3896	3.6875		50	38.9672	11.6667		50	5.928	19.8227
51	16.0518	4.62789		51	21.5027	13.5519		51	8.6071	14.8456
52	23.721	3.72949		52	21.3497	11.1967		52	7.2482	13.6396
53	24.4494	3.16982		53	27.6776	11.7322		53	14.1935	15.7142
54	18.897	3.03459		54	36.9508	13.082		54	21.4531	15.6943
55	17.9164	2.47854		55	11.6667	11.7486		55	16.2419	15.0305
56	19.694	2.80729		56	36.9945	11.7923		56	10.9175	15.1744
57	47.9773	3.07296		57	17.8306	11.7158		57	12.9333	16.7733
58	53.1053	2.83423		58	9.6284	14.3934		58	13.9305	17.2735
59	29.6797	5.15843		59	32.6448	13.7814		59	9.9485	16.4331
60	18.651	6.12695		60	21.3552	13.6448		60	6.3407	16.2502
61	14.2854	4.63281		61	8.6667	14		61	11.298	17.7191
62	12.9415	4.81144		62	27.3005	13.7596		62	19.6618	18.8605
63	21.5985	4.04897		63	24.6284	15.3169		63	21.1994	19.7023
64	22.8333	3.75		64	3.8033	16.0109		64	15.6067	23.3934
65	8.6847	3.94253		65	1.224	16.2076		65	8.097	26.2235
66	0.9778	3.54753		66	2.5355	13.9945		66	2.978	24.0469
67	2.3882	3.02293		67	13.6393	14.6667		67	7.559	23.0928
68	5.9225	2.84505		68	17.8579	17.8197		68	12.2756	26.1102
69	4.189	4.02511		69	6.2842	16.6667		69	8.7583	28.5535
70	0.7434	5.57202		70	13.4481	16.3934		70	12.5005	27.4626
71	2.749	4.55216		71	13.2951	16.2295		71	20.4452	25.6121
72	3.5234	2.92057		72	2.694	16.7432		72	13.5277	24.7439
73	2.2921	3.77399		73	0.6175	18		73	10.9151	26.1918
74	1.7296	4.29834		74	4.4918	18.6557		74	13.661	24.8263
75	10.3876	4.0175		75	17.9563	16.0546		75	3.7091	21.2927
76	12.5309	4.15006		76	12.5738	15.0328		76	0.6133	19.8
77	0.7645	5.43058		77	0	15.6448		77	1.597	21.8937
78	1.0513	5.01994		78	7.3825	16.5902		78	3.0123	25.4125
79	0.3038	4.47947		79	19.0437	19.694		79	3.7539	24.8642
80	2.4688	5.29688		80	5.847	18.1803		80	4.2059	22.4506
81	8.7185	4.29954		81	13.6831	20.7104		81	1.7355	23.7401
82	5.9703	7.83944		82	1.4973	20.2131		82	2.833	27.9798
83	6.2943	9.97681		83	5.6667	17.8087		83	1.2829	29.4187
84	11.2148	5.36686		84	10.5574	17.5137		84	4.3504	29.947
85	1.7311	6.68862		85	13.5847	21.3716		85	8.0111	29.2124
86	3.9717	6.57381		86	9.4044	20.8689		86	5.8971	29.4961
87	9.9326	4.79846		87	3.2459	22.3716		87	1.3049	31.0719
88	4.2539	4.50391		88	9.5464	18.7705		88	1.5045	29.9274
89	0	4.65879		89	20.9727	23.3388		89	0.858	25.9685
90	0.7963	6.33781		90	8.5683	22.8743		90	0.0277	23.0434
91	2.3472	8.37547		91	7.0437	21.6339		91	0.6055	24.5938
92	3.8089	7.00098		92	19.9016	20.0765		92	3.1472	27.4491
93	7.6939	6.19464		93	4.9617	19.7268		93	3.4964	21.7682
94	9.114	8.47209		94	23.3989	19.5519		94	0.1666	17.22
95	10.7021	8.51249		95	11.8743	18.847		95	8.697e-12	21
96	0.625	8.29167		96	9.3005	22
97	0.5515	9.23767		97	0.9727	20.5082
98	2.2224	8.65324		98	6.3115	18.6175
99	5.122	4.93219		99	6.388	17.3333
100	3.3792	5.1582		100	9.6448	15.5191
101	2.5836	5.04755		101	10.7322	17.7104
102	1.4162	5.21533		102	16.5082	18.3552
103	4.7088	7.11444		103	9.5137	16.0109
104	5.0781	7.57161		104	13.3661	12.7923
105	0.1699	6.02435		105	18.5574	11.0601
106	0.9144	3.54761		106	16.6448	11.7814
107	0.0577	3.11981		107	14.6612	10.9945
108	1.8555	4.60807		108	4.2514	12.7541
109	8.512	5.34593		109	16.6776	12.9891
110	5.5778	2.85319		110	7.3934	8.6667
111	1.2991	3.16545		111	3.7486	9.9454
112	9.4427	3.73438		112	5.765	8.2514
113	4.0876	3.70603		113	7.3224	10.153
114	0	4.05713		114	11.4098	9.1749
115	0.3229	4.0518		115	9.5082	8.847
116	2.6699	2.0612		116	3.8033	10.8689
117	1.3354	1.64433		117	9.1858	12.0109
118	0	2.45125		118	0.4372	12.6667
119	0	2.53385		119	3.1858	14.0656
120	0	3.3099		120	0.7268	13.2459
121	0.0169	2.39716		121	6.0492	10.3989
122	0.356	2.75		122	10.6667	11.6667
123	1.8871	3.07281
124	1.5439	2.03743
125	0	2.34953
126	0	3.09237
127	0	3.32916
128	0	2.66667

## Sheet: Fig 9
Data of Fig. 9d
Mutant	Colony diamter (cm)
P131	3.9	3.8	3.8
ΔMoATG24	2.8	2.95	2.75
ComChATG24-2	3.7	3.6	3.6
ComChATG24-11	3.8	3.8	3.7
Time	Mutant	Infection structure	Formation rate (%)
24 h	P131	Appressorial formation	12	10	13
		Primary hyphae	15	16	14
		invasive hyphae with branches	61	62	60
	ΔMoATG24	Appressorial formation	82	83	86
		Primary hyphae	0	0	0
		Secondary hyphae	0	0	0
	comChATG24-2	Appressorial formation	12	14	16
		Primary hyphae	16	18	18
		Secondary hyphae	60	57	56
	comChATG24-11	Appressorial formation	13	10	14
		Primary hyphae	18	15	16
		Secondary hyphae	58	59	61
Time	Mutant	Infection structure	Formation rate (%)
48 h	P131	Appressorial formation	7	11	10
		Primary hyphae	19	18	22
		invasive hyphae with branches	74	72	68
	ΔMoATG24	Appressorial formation	16	20	18
		Primary hyphae	84	80	82
		Secondary hyphae	1	0	2
	comChATG24-2	Appressorial formation	10	8	12
		Primary hyphae	20	24	23
		Secondary hyphae	70	68	65
	comChATG24-11	Appressorial formation	12	13	10
		Primary hyphae	24	20	21
		Secondary hyphae	64	67	69

## Sheet: Suppl Fig 4
Data of Suppl Fig. 4
Mutant	Inhibition ratio (%)
Ch-1	28.33	26	25.67
ΔChPhb1	24.74	25.39	25.73
ΔChPhb2	24.38	23.81	25.9
ΔChPhb1/ChPhb2	25.25	24.01	24.63
CΔChPhb1	26.32	26.97	25.68
CΔChPhb2	25.7	24.34	26.05
