# Supplementary material for: Mitochondrial prohibitin complex regulates fungal virulence via ATG24-assisted mitophagy
Source: Commun Biol. 2022 Jul 14;5:698. doi: 10.1038/s42003-022-03666-5 (PMC9283515; doi:10.1038/s42003-022-03666-5)
Supplement: Supplementary file 5 — Supplementary Data 2 [file 42003_2022_3666_MOESM5_ESM.xlsx]

## Sheet: Sheet1
Supplementary Table 1. Primers used in this study.
Primer name	Sequence (5’- 3’)	Usage
ChPhb1F	GGAATTC ATGGCTCAAGCTCTGGG	Construction of pGADT7-ChPhb1 and pGBKT7-ChPhb1
ChPhb1R	CCATCGATTCAACGTCCAACGTTCAAC
ChPhb2F	GGAATTCATGTCTGGAGGAAGAAGCC	Construction of pGADT7-ChPhb2 and pGBKT7-ChPhb2
ChPhb2R	CGGGATCCTAGGTTCTTCTCGCGATCCTCA
GFP-ChPhb2-SP	ATCGATACCGTCGACCTCGAGATGTCTGGAGGAAGAAGCCCC	Construction of ChPhb2-GFP for Co-IP
GFP-ChPhb2-SP	GCCCTTGCTCACCATCTCGAGGTTCTTCTCGCGATCCTCAAAC
3flag-ChPhb1-SP	TTCCTGCAGCCCGGGGGATCCATGGCTCAAGCTCTGGGCTT	Construction of ChPhb1-Flag for Co-IP
3flag-ChPhb1-SP	TGCCAAGCTACTAGTGGATCCAGTGACTATATCATTCTGAGCGTATTGA
bifc-ChPhb1-SP	CCCAAGCTTATGGCTCAAGCTCTGGGCT	Construction of ChPhb1-YFPCTF for BiFC
bifc-ChPhb1-AP	GGAATTCTCAACGTCCAACGTTCAAC
bifc-ChPhb2-SP	GGAATTCATGTCTGGAGGAAGAAGCC	Construction of YFPNTF-ChPhb2 for BiFC
bifc-ChPhb2-AP	CGGGATCCGTTCTTCTCGCGATCCTCA
ChPhb1F1F	GGGGTACCGCTCTCGCCATTCACCATTG	PCR amplification of ChPhb1 flanking sequences for gene deletion
ChPhb1F1R	GCTCTAGATGTTGACGAAGCGGTTCAGT
ChPhb1F2F	ACGCGTCGACGAGTGAGTGCTTCCTTGATGTG
ChPhb1F2R	CCCAAGCTTTGTTGCGGTCAGGCTGTT
ChPhb1comF	GGAATTCTCACCAGTGCACCACCACCC	PCR amplification of ChPhb1 complemental fragment for complementation
ChPhb1comR	GGAATTCACGTCCAACGTTCAACAGCAT
ChPhb1ProbeF	AGTGAGTGCTTCCTTGATGTG	PCR amplification of ChPhb1 gene probe for southern blot
ChPhb1ProbeR	TTGACTGCGAGATGTGCTAC
ChPhb2F1F	ACGACGGCCAGTGCCAAGCTTAAGTAGAAACCACCAGTTGCCG	PCR amplification of ChPhb2 flanking sequences for gene deletion
ChPhb2F1R	GACCTGCAGGCATGCAAGCTTGCAAGAGCACTTTTGCGATGG
ChPhb2F2F	TCTAGAGGATCCCCGGGTACCCTATTGCCCACCTCAGCCG
ChPhb2F2R	ACCGCGGTGGAGCTCGGTACCTCATACTACTTCTACGGCAGTCCG
ChPhb2comF	GGAATTCGCTCGTGCTGCTGCAGG	PCR amplification of ChPhb2 complemental fragment for complementation
ChPhb2comR	CGGGATCCGTTCTTCTCGCGATCCTCA
ChPhb2ProbeF	AACGACGCTGCCATCAATC	PCR amplification of ChPhb2 gene probe for southern blot
ChPhb2ProbeR	TTCCTCATCCAGGTTGTTCCA
ChPhb2F	GGACGACTGGTGTGAGCAA	PCR amplification of GFP-ChATG8 fragment
ChPhb2R	ACGATGGATGGAAGCACTCTC
ChATG24F1F	GGGGTACCTTGTGCCAGCCGTGGTATTC	PCR amplification of ChPhb1 flanking sequences for gene deletion
ChATG24F1R	GCTCTAGAAAGCCAGCCAGTCCAGATGC
ChChATG24F2F	ACGCGTCGACCGGCACAGGCTCTCACATAGC
ChChATG24F2R	CCCAAGCTTCATCTCAAGCGGCGTCAAGG
ChATG24comF	GGGGTACCGCCACCGTATGCGTCAGATC	PCR amplification of ChATG24 complemental fragment for complementation
ChATG24comR	GGAATTCGTCCGCAAGGCGCCGGCC
ChATG24ProbeF	CGGCACAGGCTCTCACATA	PCR amplification of ChATG24 gene probe for southern blot
ChATG24ProbeR	TCAAGCGGCGTCAAGGATT
Fis1-GFP-SP	CCCAAGCTTATGGTTGATCTGCCATACG	Construction of pGADT7-ChATG7
Fis1-GFP-AP	GGAATTCTTATCTCCTCTTGACGTTCC
YFP-ATG24-SP	CCCAAGCTTATGGCGGTCATCGACCAAC	Construction of YFPNTF-ChATG24 and ChATG24-YFPCTF for BiFC
YFP-ATG24-AP	GGAATTCCTAGTCCGCAAGGCGCCG
3flag-ATG24-SP	GTCGACGGTATCGATAAGCTTATGGCGGTCATCGACCAAC	Construction of ChATG24-FLAG for Co-IP
3flag-ATG24-AP	CAGGAATTCGATATCAAGCTTCTAGTCCGCAAGGCGCCG
AD-ATG7-SP	GGAATTCATGGCAGCCATCCAATATG	Construction of pGADT7-ChATG7
AD-ATG7-AP	CGGGATCCTCAAATCAGCTCTCCATCTC
AD-ATG8-SP	GGAATTCATGCGATCCAAGTTCAAGG	Construction of pGADT7-ChATG8
AD-ATG8-AP	CGGGATCCTTAAGCCGTTTCGAAGCCG
AD-ATG11-SP	GGAATTCATGGCGACGGAGGTGTTGA	Construction of pGADT7-ChATG11
AD-ATG11-AP	CGGGATCCTCAGGGGCCGATGAGGGAA
AD-ATG24-SP	GGAATTCATGGCGGTCATCGACCAAC	Construction of pGADT7-ChATG24
AD-ATG24-AP	CCATCGATTCCGTGAGCTGCTCGTAGTCC
